# Supplementary material for: Investment Opportunities for mRNA Technology in Low- and Middle-Income Countries: Key Findings and Future Perspectives
Source: Vaccines (Basel). 2025 Jan 23;13(2):112. doi: 10.3390/vaccines13020112 (PMC11861337; doi:10.3390/vaccines13020112)
Supplement: Supplementary file 1 [file vaccines-13-00112-s001.zip]

Archive with 1 entries (1 files):
- vaccines-3407999-supplementary.pdf
